# Supplementary material for: Green transformational leadership and employees’ green behavior: a cross-level moderated mediation study
Source: Front Psychol. 2026 Feb 10;17:1720404. doi: 10.3389/fpsyg.2026.1720404 (PMC12929164; doi:10.3389/fpsyg.2026.1720404)
Supplement: Supplementary file 1 [file Table_1.xlsx]

## Sheet: CLVSE
id	leader	edu	op	year	major	indus	EGB	EEP	PEOC	GTL	EEPcenter	GTLcenter	PEOCcenter
1	1	2	2	1	2	2	4.43	4.4	4.84	4.73	-0.25	0.4088	0.492277
2	1	2	2	1	2	2	4.71	4.5	4.84	4.73	-0.15	0.4088	0.492277
3	1	2	3	1	2	2	5	5	4.84	4.73	0.35	0.4088	0.492277
4	1	3	2	1	2	2	4.71	4.7	4.84	4.73	0.05	0.4088	0.492277
5	2	4	2	2	1	1	5	5	4.69	4.79	0.025	0.4688	0.342277
6	2	4	2	2	1	1	5	5	4.69	4.79	0.025	0.4688	0.342277
7	2	1	3	1	2	3	4.43	4.9	4.69	4.79	-0.075	0.4688	0.342277
8	2	4	2	2	1	1	5	5	4.69	4.79	0.025	0.4688	0.342277
9	3	1	4	1	2	2	4.57	4.7	4.73	4.57	0.02	0.2488	0.382277
10	3	2	3	1	2	2	4.86	4.6	4.73	4.57	-0.08	0.2488	0.382277
11	3	2	4	1	2	2	4.71	4.7	4.73	4.57	0.02	0.2488	0.382277
12	3	1	4	1	2	2	4.86	4.5	4.73	4.57	-0.18	0.2488	0.382277
13	3	2	4	1	2	2	4.71	4.9	4.73	4.57	0.22	0.2488	0.382277
14	4	3	3	1	2	2	4.71	4.7	4.54	4.35	0.0833333	0.0288	0.192277
15	4	2	3	1	2	2	4.86	4.6	4.54	4.35	-0.0166667	0.0288	0.192277
16	4	3	3	4	2	2	4.86	4.5	4.54	4.35	-0.116667	0.0288	0.192277
17	4	3	2	1	2	2	4.86	5	4.54	4.35	0.383333	0.0288	0.192277
18	4	3	4	1	2	2	4.29	4.4	4.54	4.35	-0.216667	0.0288	0.192277
19	4	2	3	1	2	2	4.86	4.5	4.54	4.35	-0.116667	0.0288	0.192277
20	5	3	2	2	1	2	3.86	3.5	3.96	4.18	-0.5	-0.1412	-0.387723
21	5	3	4	1	1	2	4.71	3.9	3.96	4.18	-0.1	-0.1412	-0.387723
22	5	3	4	1	1	2	4.14	3.6	3.96	4.18	-0.4	-0.1412	-0.387723
23	5	3	4	1	2	4	5	5	3.96	4.18	1	-0.1412	-0.387723
24	5	2	2	3	2	3	4	4	3.96	4.18	0	-0.1412	-0.387723
25	5	2	2	3	2	2	4.14	4	3.96	4.18	0	-0.1412	-0.387723
26	6	4	1	3	1	2	5	5	5	5	0.0166667	0.6788	0.652277
27	6	4	2	1	1	5	5	5	5	5	0.0166667	0.6788	0.652277
28	6	4	2	2	1	2	5	5	5	5	0.0166667	0.6788	0.652277
29	6	4	1	2	1	1	5	4.9	5	5	-0.0833333	0.6788	0.652277
30	6	4	1	1	1	2	5	5	5	5	0.0166667	0.6788	0.652277
31	6	3	4	1	2	2	5	5	5	5	0.0166667	0.6788	0.652277
32	7	2	4	2	2	2	4.43	4.4	4.63	4.13	-0.025	-0.1912	0.282277
33	7	2	4	2	2	2	4.71	4.6	4.63	4.13	0.175	-0.1912	0.282277
34	7	2	4	2	2	2	4.57	4.3	4.63	4.13	-0.125	-0.1912	0.282277
35	7	2	4	3	2	2	4.71	4.4	4.63	4.13	-0.025	-0.1912	0.282277
36	8	1	4	4	2	1	4.57	4.5	4.42	4.17	0.0333333	-0.1512	0.0722769
37	8	1	4	3	2	1	4.86	4.4	4.42	4.17	-0.0666667	-0.1512	0.0722769
38	8	2	4	3	1	1	4.43	4.5	4.42	4.17	0.0333333	-0.1512	0.0722769
39	9	3	4	1	2	3	5	5	4.19	4.28	0.56	-0.0412	-0.157723
40	9	2	4	3	2	3	3.86	4.1	4.19	4.28	-0.34	-0.0412	-0.157723
41	9	1	4	4	2	3	4.57	4.3	4.19	4.28	-0.14	-0.0412	-0.157723
42	9	1	4	4	1	3	4.57	4.2	4.19	4.28	-0.24	-0.0412	-0.157723
43	9	3	3	3	2	3	4	4.5	4.19	4.28	0.06	-0.0412	-0.157723
44	9	3	4	1	1	3	4.57	4.3	4.19	4.28	-0.14	-0.0412	-0.157723
45	9	3	4	1	2	3	4.29	4.1	4.19	4.28	-0.34	-0.0412	-0.157723
46	9	3	3	2	2	3	4.43	4.1	4.19	4.28	-0.34	-0.0412	-0.157723
47	9	3	4	1	2	3	5	4.8	4.19	4.28	0.36	-0.0412	-0.157723
48	9	3	4	1	1	3	5	5	4.19	4.28	0.56	-0.0412	-0.157723
49	10	1	2	2	1	3	5	4.8	4.05	4.67	0.06	0.3488	-0.297723
50	10	3	4	1	1	2	4.57	4.5	4.05	4.67	-0.24	0.3488	-0.297723
51	10	1	4	1	1	2	4.71	4.4	4.05	4.67	-0.34	0.3488	-0.297723
52	10	3	4	1	2	2	5	5	4.05	4.67	0.26	0.3488	-0.297723
53	10	1	4	1	2	2	5	5	4.05	4.67	0.26	0.3488	-0.297723
54	11	3	4	2	1	2	4.71	4.5	4.46	4.06	0.0666667	-0.2612	0.112277
55	11	3	4	1	2	2	4.57	4.3	4.46	4.06	-0.133333	-0.2612	0.112277
56	11	3	2	2	1	2	4.43	4.5	4.46	4.06	0.0666667	-0.2612	0.112277
57	12	2	3	2	2	3	4.29	4.4	4.34	4.4	-0.0125	0.0788	-0.00772308
58	12	3	3	1	1	3	4.29	4.4	4.34	4.4	-0.0125	0.0788	-0.00772308
59	12	3	3	2	2	3	4.57	4.3	4.34	4.4	-0.1125	0.0788	-0.00772308
60	12	1	4	1	1	3	4.14	4.2	4.34	4.4	-0.2125	0.0788	-0.00772308
61	12	1	4	3	2	3	4.29	4.5	4.34	4.4	0.0875	0.0788	-0.00772308
62	12	1	4	1	1	3	4.43	4.2	4.34	4.4	-0.2125	0.0788	-0.00772308
63	12	1	1	1	1	2	5	5	4.34	4.4	0.5875	0.0788	-0.00772308
64	12	3	4	2	1	3	4.29	4.3	4.34	4.4	-0.1125	0.0788	-0.00772308
65	13	3	4	1	2	2	4.57	4.5	4.28	4.44	0.155556	0.1188	-0.0677231
66	13	1	1	1	1	2	4	4	4.28	4.44	-0.344444	0.1188	-0.0677231
67	13	3	3	2	2	2	4.57	4.5	4.28	4.44	0.155556	0.1188	-0.0677231
68	13	1	3	3	1	2	4	4	4.28	4.44	-0.344444	0.1188	-0.0677231
69	13	2	4	1	2	2	4.43	4.4	4.28	4.44	0.0555556	0.1188	-0.0677231
70	13	2	4	1	2	2	4.57	4.4	4.28	4.44	0.0555556	0.1188	-0.0677231
71	13	3	4	1	2	2	4.71	4.6	4.28	4.44	0.255556	0.1188	-0.0677231
72	13	3	4	1	1	2	4	4	4.28	4.44	-0.344444	0.1188	-0.0677231
73	13	2	4	1	2	2	4.43	4.7	4.28	4.44	0.355556	0.1188	-0.0677231
74	14	1	4	1	2	2	4.57	4.5	4.38	4.31	0.0888889	-0.0112	0.0322769
75	14	3	2	2	1	2	4	4	4.38	4.31	-0.411111	-0.0112	0.0322769
76	14	3	4	1	2	2	4.57	4.5	4.38	4.31	0.0888889	-0.0112	0.0322769
77	14	2	4	1	2	2	4.57	4.5	4.38	4.31	0.0888889	-0.0112	0.0322769
78	14	3	4	1	1	2	4.71	4.6	4.38	4.31	0.188889	-0.0112	0.0322769
79	14	2	2	1	1	2	4	4	4.38	4.31	-0.411111	-0.0112	0.0322769
80	14	3	4	1	2	2	4.43	4.5	4.38	4.31	0.0888889	-0.0112	0.0322769
81	14	3	1	1	1	2	4.43	4.7	4.38	4.31	0.288889	-0.0112	0.0322769
82	14	1	2	1	1	2	4.57	4.4	4.38	4.31	-0.0111111	-0.0112	0.0322769
83	15	3	2	1	1	2	4.86	4.8	4.6	4.56	0.211111	0.2388	0.252277
84	15	2	4	1	2	2	4.29	4.7	4.6	4.56	0.111111	0.2388	0.252277
85	15	3	4	1	2	2	4.57	4.7	4.6	4.56	0.111111	0.2388	0.252277
86	15	1	2	1	1	2	4.29	4.5	4.6	4.56	-0.0888889	0.2388	0.252277
87	15	3	4	1	2	2	4.71	4	4.6	4.56	-0.588889	0.2388	0.252277
88	15	2	3	1	1	2	4.71	4.6	4.6	4.56	0.0111111	0.2388	0.252277
89	15	2	4	1	2	2	4.43	4.5	4.6	4.56	-0.0888889	0.2388	0.252277
90	15	1	2	1	1	2	4.71	5	4.6	4.56	0.411111	0.2388	0.252277
91	15	2	4	1	2	2	4.57	4.5	4.6	4.56	-0.0888889	0.2388	0.252277
92	16	3	1	1	1	2	4.71	4.8	4.58	4.52	0.166667	0.1988	0.232277
93	16	3	4	1	2	2	4.86	4.5	4.58	4.52	-0.133333	0.1988	0.232277
94	16	3	4	1	2	2	4.71	4.8	4.58	4.52	0.166667	0.1988	0.232277
95	16	3	4	1	2	2	4.43	4.6	4.58	4.52	-0.0333333	0.1988	0.232277
96	16	4	1	3	1	2	4.43	4.6	4.58	4.52	-0.0333333	0.1988	0.232277
97	16	3	4	1	2	2	4.14	4.4	4.58	4.52	-0.233333	0.1988	0.232277
98	16	3	3	2	1	2	4.57	4.7	4.58	4.52	0.0666667	0.1988	0.232277
99	16	3	4	1	2	2	4.57	4.4	4.58	4.52	-0.233333	0.1988	0.232277
100	16	2	4	1	1	2	4.86	4.9	4.58	4.52	0.266667	0.1988	0.232277
101	17	2	4	1	2	1	4.71	4.6	4.5	4.1	0.175	-0.2212	0.152277
102	17	1	4	4	2	1	4.86	4.2	4.5	4.1	-0.225	-0.2212	0.152277
103	17	2	4	4	2	1	4.57	4.3	4.5	4.1	-0.125	-0.2212	0.152277
104	17	1	4	4	2	1	4.71	4.6	4.5	4.1	0.175	-0.2212	0.152277
105	18	3	4	1	2	2	4.71	4.3	4.21	3.97	0.266667	-0.3512	-0.137723
106	18	2	3	2	2	2	4.43	3.9	4.21	3.97	-0.133333	-0.3512	-0.137723
107	18	1	3	3	2	2	4.43	3.9	4.21	3.97	-0.133333	-0.3512	-0.137723
108	19	2	3	3	2	2	4.71	4.4	4.63	4.44	-0.225	0.1188	0.282277
109	19	2	3	4	1	2	4.43	4.7	4.63	4.44	0.075	0.1188	0.282277
110	19	2	3	3	2	2	4.71	4.4	4.63	4.44	-0.225	0.1188	0.282277
111	19	2	2	4	1	2	5	5	4.63	4.44	0.375	0.1188	0.282277
112	20	1	1	1	1	2	4.86	4.8	4.66	4.66	0.1875	0.3388	0.312277
113	20	2	3	2	2	2	4.29	4.6	4.66	4.66	-0.0125	0.3388	0.312277
114	20	1	1	1	1	2	4.43	5	4.66	4.66	0.3875	0.3388	0.312277
115	20	2	1	3	1	2	4.57	4.4	4.66	4.66	-0.2125	0.3388	0.312277
116	20	1	1	2	1	2	4.43	4	4.66	4.66	-0.6125	0.3388	0.312277
117	20	2	4	2	2	2	4.43	4.6	4.66	4.66	-0.0125	0.3388	0.312277
118	20	1	3	3	2	2	5	5	4.66	4.66	0.3875	0.3388	0.312277
119	20	3	3	2	2	2	4.57	4.5	4.66	4.66	-0.1125	0.3388	0.312277
120	21	1	1	1	1	2	4.57	4.9	4.46	4.5	0.41	0.1788	0.112277
121	21	3	3	2	2	2	4.29	4.7	4.46	4.5	0.21	0.1788	0.112277
122	21	3	3	1	1	2	4.43	4.5	4.46	4.5	0.01	0.1788	0.112277
123	21	2	4	2	2	2	4.43	4.2	4.46	4.5	-0.29	0.1788	0.112277
124	21	2	2	2	2	2	4.43	4.4	4.46	4.5	-0.09	0.1788	0.112277
125	21	1	1	1	1	2	4.71	4.6	4.46	4.5	0.11	0.1788	0.112277
126	21	3	4	3	1	2	4.43	4.5	4.46	4.5	0.01	0.1788	0.112277
127	21	2	4	2	2	2	5	4.2	4.46	4.5	-0.29	0.1788	0.112277
128	21	1	1	1	1	2	4.57	4.4	4.46	4.5	-0.09	0.1788	0.112277
129	21	3	4	2	1	2	4.43	4.5	4.46	4.5	0.01	0.1788	0.112277
130	22	3	4	2	1	2	4.57	4	4.46	4.48	-0.44	0.1588	0.112277
131	22	3	4	2	2	2	4.57	4.4	4.46	4.48	-0.04	0.1588	0.112277
132	22	3	4	1	2	2	4.71	4.5	4.46	4.48	0.06	0.1588	0.112277
133	22	3	4	2	2	2	4.57	4.4	4.46	4.48	-0.04	0.1588	0.112277
134	22	2	1	1	1	2	4.57	4.6	4.46	4.48	0.16	0.1588	0.112277
135	22	2	1	2	1	2	4.43	4.6	4.46	4.48	0.16	0.1588	0.112277
136	22	3	4	1	1	2	4.57	4.3	4.46	4.48	-0.14	0.1588	0.112277
137	22	3	4	1	2	2	4.43	4.5	4.46	4.48	0.06	0.1588	0.112277
138	22	1	3	2	1	2	4.57	4.7	4.46	4.48	0.26	0.1588	0.112277
139	22	3	4	1	2	2	4.29	4.4	4.46	4.48	-0.04	0.1588	0.112277
140	23	2	3	3	1	6	4.71	4.4	4.58	4.33	0.0666667	0.0088	0.232277
141	23	1	4	3	2	6	4.43	4.5	4.58	4.33	0.166667	0.0088	0.232277
142	23	3	3	1	2	2	4.43	4.1	4.58	4.33	-0.233333	0.0088	0.232277
143	24	2	4	1	2	2	4.57	4.4	4.38	4.42	-0.06	0.0988	0.0322769
144	24	3	4	1	2	2	4.71	4.6	4.38	4.42	0.14	0.0988	0.0322769
145	24	3	1	1	1	2	4.43	4.6	4.38	4.42	0.14	0.0988	0.0322769
146	24	3	3	4	2	1	4.86	4.5	4.38	4.42	0.04	0.0988	0.0322769
147	24	3	4	1	2	2	4.29	4.6	4.38	4.42	0.14	0.0988	0.0322769
148	24	3	4	1	2	2	4.14	4.4	4.38	4.42	-0.06	0.0988	0.0322769
149	24	3	4	1	1	2	4.57	4.6	4.38	4.42	0.14	0.0988	0.0322769
150	24	3	3	2	2	2	4.43	4.6	4.38	4.42	0.14	0.0988	0.0322769
151	24	3	3	2	2	2	3.86	3.8	4.38	4.42	-0.66	0.0988	0.0322769
152	24	4	1	4	1	2	4.43	4.5	4.38	4.42	0.04	0.0988	0.0322769
153	25	3	3	2	2	2	4.29	4.1	4.28	4.19	-0.2	-0.1312	-0.0677231
154	25	3	4	1	2	2	4.29	4.6	4.28	4.19	0.3	-0.1312	-0.0677231
155	25	1	1	2	1	2	4.29	4	4.28	4.19	-0.3	-0.1312	-0.0677231
156	25	2	3	2	2	2	4.43	4.3	4.28	4.19	0	-0.1312	-0.0677231
157	25	3	3	3	2	2	3.71	4	4.28	4.19	-0.3	-0.1312	-0.0677231
158	25	3	1	1	1	2	4.43	4.6	4.28	4.19	0.3	-0.1312	-0.0677231
159	25	2	3	2	2	2	4.29	4.4	4.28	4.19	0.1	-0.1312	-0.0677231
160	25	2	3	1	1	2	4.57	4.4	4.28	4.19	0.1	-0.1312	-0.0677231
161	26	2	2	2	2	2	4.14	4.5	4.35	4.43	0.0666667	0.1088	0.00227692
162	26	3	2	3	2	2	4.86	4.4	4.35	4.43	-0.0333333	0.1088	0.00227692
163	26	3	4	1	2	2	5	4.4	4.35	4.43	-0.0333333	0.1088	0.00227692
164	26	2	3	2	2	2	4.29	4.3	4.35	4.43	-0.133333	0.1088	0.00227692
165	26	1	4	4	2	2	4.57	4.4	4.35	4.43	-0.0333333	0.1088	0.00227692
166	26	2	4	1	2	2	4.57	4.6	4.35	4.43	0.166667	0.1088	0.00227692
167	27	2	4	1	2	2	4.14	4.6	4.36	4.44	0.157143	0.1188	0.0122769
168	27	2	3	2	2	2	4.57	4.3	4.36	4.44	-0.142857	0.1188	0.0122769
169	27	2	4	2	1	2	4.43	4.4	4.36	4.44	-0.0428571	0.1188	0.0122769
170	27	3	4	2	2	2	4.43	4.4	4.36	4.44	-0.0428571	0.1188	0.0122769
171	27	3	2	3	2	2	4.71	4.4	4.36	4.44	-0.0428571	0.1188	0.0122769
172	27	3	2	3	2	2	4.43	4.3	4.36	4.44	-0.142857	0.1188	0.0122769
173	27	1	2	2	1	2	3.71	4.7	4.36	4.44	0.257143	0.1188	0.0122769
174	28	3	4	1	1	2	4.14	4	4.43	4.18	-0.28	-0.1412	0.0822769
175	28	1	4	2	2	2	4.29	4.2	4.43	4.18	-0.08	-0.1412	0.0822769
176	28	3	1	1	2	2	4.14	4.2	4.43	4.18	-0.08	-0.1412	0.0822769
177	28	2	3	2	1	2	4.57	4.4	4.43	4.18	0.12	-0.1412	0.0822769
178	28	2	3	2	1	1	4	4.6	4.43	4.18	0.32	-0.1412	0.0822769
179	29	2	3	4	2	2	4.71	4.5	4.34	4.19	0.142857	-0.1312	-0.00772308
180	29	3	4	2	1	2	4.14	4.4	4.34	4.19	0.0428571	-0.1312	-0.00772308
181	29	1	3	1	2	2	4.14	4.2	4.34	4.19	-0.157143	-0.1312	-0.00772308
182	29	4	3	2	1	2	4.14	4.2	4.34	4.19	-0.157143	-0.1312	-0.00772308
183	29	2	3	1	2	2	4.29	4.1	4.34	4.19	-0.257143	-0.1312	-0.00772308
184	29	2	4	4	2	2	4.71	4.5	4.34	4.19	0.142857	-0.1312	-0.00772308
185	29	2	4	2	2	2	4.71	4.6	4.34	4.19	0.242857	-0.1312	-0.00772308
186	30	3	4	1	1	2	5	5	4.94	4.96	0.075	0.6388	0.592277
187	30	2	4	1	1	2	5	5	4.94	4.96	0.075	0.6388	0.592277
188	30	2	2	3	2	2	5	5	4.94	4.96	0.075	0.6388	0.592277
189	30	3	4	1	1	2	4.89	4.7	4.94	4.96	-0.225	0.6388	0.592277
190	31	1	3	1	1	2	4.86	4.5	4.29	4.17	0.166667	-0.1512	-0.0577231
191	31	1	2	3	1	2	4.43	4.3	4.29	4.17	-0.0333333	-0.1512	-0.0577231
192	31	2	2	3	1	6	5	4.2	4.29	4.17	-0.133333	-0.1512	-0.0577231
193	32	2	4	2	1	2	4.14	4.3	4.25	4.38	-0.2	0.0588	-0.0977231
194	32	1	4	1	1	2	4.43	4.4	4.25	4.38	-0.1	0.0588	-0.0977231
195	32	2	3	1	2	2	4.43	4.7	4.25	4.38	0.2	0.0588	-0.0977231
196	32	2	2	2	1	2	4.71	4.4	4.25	4.38	-0.1	0.0588	-0.0977231
197	32	1	3	1	2	2	4.57	4.4	4.25	4.38	-0.1	0.0588	-0.0977231
198	32	3	4	1	2	2	4.57	4.3	4.25	4.38	-0.2	0.0588	-0.0977231
199	32	2	2	1	2	2	5	4.6	4.25	4.38	0.1	0.0588	-0.0977231
200	32	2	4	1	2	2	5	4.9	4.25	4.38	0.4	0.0588	-0.0977231
201	33	3	3	1	1	2	5	4.7	4.19	4.3	0.37	-0.0212	-0.157723
202	33	4	4	1	1	2	4.43	4.2	4.19	4.3	-0.13	-0.0212	-0.157723
203	33	2	4	1	2	2	4.43	4.3	4.19	4.3	-0.03	-0.0212	-0.157723
204	33	1	3	1	2	2	4.29	4.2	4.19	4.3	-0.13	-0.0212	-0.157723
205	33	1	3	1	2	2	3.86	4.3	4.19	4.3	-0.03	-0.0212	-0.157723
206	33	2	3	3	2	2	4	4.4	4.19	4.3	0.07	-0.0212	-0.157723
207	33	1	3	2	2	2	4.71	4.2	4.19	4.3	-0.13	-0.0212	-0.157723
208	33	3	4	1	1	2	4.14	4.3	4.19	4.3	-0.03	-0.0212	-0.157723
209	33	3	4	2	1	2	4.71	4.4	4.19	4.3	0.07	-0.0212	-0.157723
210	33	1	4	1	2	2	4.71	4.3	4.19	4.3	-0.03	-0.0212	-0.157723
211	34	2	4	4	2	2	4.43	4	4.31	4.24	-0.383333	-0.0812	-0.0377231
212	34	2	2	3	2	2	5	4.9	4.31	4.24	0.516667	-0.0812	-0.0377231
213	34	3	3	3	2	2	4.71	4.9	4.31	4.24	0.516667	-0.0812	-0.0377231
214	34	2	4	4	2	3	4.71	4.4	4.31	4.24	0.0166667	-0.0812	-0.0377231
215	34	2	2	4	1	1	4.43	4.2	4.31	4.24	-0.183333	-0.0812	-0.0377231
216	34	3	2	3	2	6	3.29	3.9	4.31	4.24	-0.483333	-0.0812	-0.0377231
217	35	1	3	3	2	2	4.71	4.1	4.25	4.13	-0.0714286	-0.1912	-0.0977231
218	35	3	4	1	1	1	4.86	4	4.25	4.13	-0.171429	-0.1912	-0.0977231
219	35	2	4	4	2	1	5	5	4.25	4.13	0.828571	-0.1912	-0.0977231
220	35	3	3	4	2	1	3.86	4	4.25	4.13	-0.171429	-0.1912	-0.0977231
221	35	1	4	4	2	1	4	4	4.25	4.13	-0.171429	-0.1912	-0.0977231
222	35	2	4	4	2	1	4	4.1	4.25	4.13	-0.0714286	-0.1912	-0.0977231
223	35	3	4	4	2	1	4.86	4	4.25	4.13	-0.171429	-0.1912	-0.0977231
224	36	3	4	1	1	2	3.57	3.7	4.06	3.93	-0.416667	-0.3912	-0.287723
225	36	2	4	1	2	2	4.43	4	4.06	3.93	-0.116667	-0.3912	-0.287723
226	36	3	2	2	1	2	4	4	4.06	3.93	-0.116667	-0.3912	-0.287723
227	36	1	4	1	2	2	4	4.2	4.06	3.93	0.0833333	-0.3912	-0.287723
228	36	3	3	1	2	2	4.57	4.5	4.06	3.93	0.383333	-0.3912	-0.287723
229	36	3	3	2	2	2	4.57	4.3	4.06	3.93	0.183333	-0.3912	-0.287723
230	37	1	3	3	2	2	4	4.4	4.11	3.89	0.328571	-0.4312	-0.237723
231	37	2	3	1	2	2	3.29	4	4.11	3.89	-0.0714286	-0.4312	-0.237723
232	37	2	3	2	2	2	3.86	3.8	4.11	3.89	-0.271429	-0.4312	-0.237723
233	37	3	2	1	1	2	4.43	3.9	4.11	3.89	-0.171429	-0.4312	-0.237723
234	37	2	2	4	2	2	4.57	4.4	4.11	3.89	0.328571	-0.4312	-0.237723
235	37	1	2	1	2	2	4	4	4.11	3.89	-0.0714286	-0.4312	-0.237723
236	37	1	4	1	1	2	4	4	4.11	3.89	-0.0714286	-0.4312	-0.237723
237	38	2	4	1	2	2	5	5	4.89	4.85	0.1625	0.5288	0.542277
238	38	2	4	2	2	2	5	5	4.89	4.85	0.1625	0.5288	0.542277
239	38	1	4	4	1	2	5	5	4.89	4.85	0.1625	0.5288	0.542277
240	38	2	2	2	2	2	4.86	4.5	4.89	4.85	-0.3375	0.5288	0.542277
241	38	3	3	2	1	2	4.43	4.2	4.89	4.85	-0.6375	0.5288	0.542277
242	38	3	1	1	1	1	5	5	4.89	4.85	0.1625	0.5288	0.542277
243	38	2	2	1	1	2	5	5	4.89	4.85	0.1625	0.5288	0.542277
244	38	2	2	1	1	2	5	5	4.89	4.85	0.1625	0.5288	0.542277
245	39	3	3	2	2	2	5	4.2	3.92	4.19	-0.0333333	-0.1312	-0.427723
246	39	3	4	1	1	2	3.71	4	3.92	4.19	-0.233333	-0.1312	-0.427723
247	39	3	4	1	1	2	5	4.5	3.92	4.19	0.266667	-0.1312	-0.427723
248	40	3	2	1	1	3	4.57	4.6	5	4.72	-8.88e-16	0.3988	0.652277
249	40	1	3	1	1	3	5	5	5	4.72	0.4	0.3988	0.652277
250	40	2	3	2	1	3	4.71	4.2	5	4.72	-0.4	0.3988	0.652277
251	41	1	3	2	2	5	1.86	1.8	2.08	1.97	-0.12	-2.3512	-2.26772
252	41	2	3	1	1	3	1.86	1.5	2.08	1.97	-0.42	-2.3512	-2.26772
253	41	2	4	3	2	5	1.43	1.4	2.08	1.97	-0.52	-2.3512	-2.26772
254	41	3	4	1	2	1	2	1.9	2.08	1.97	-0.02	-2.3512	-2.26772
255	41	3	4	4	2	1	3	3	2.08	1.97	1.08	-2.3512	-2.26772
256	42	3	2	3	2	1	5	5	4.28	4.43	0.511111	0.1088	-0.0677231
257	42	4	2	2	1	1	5	4.9	4.28	4.43	0.411111	0.1088	-0.0677231
258	42	2	4	2	2	1	4.43	4.2	4.28	4.43	-0.288889	0.1088	-0.0677231
259	42	1	4	1	1	1	3.71	4.4	4.28	4.43	-0.0888889	0.1088	-0.0677231
260	42	2	3	4	1	1	4.43	4.4	4.28	4.43	-0.0888889	0.1088	-0.0677231
261	42	3	4	1	2	1	4.14	4.3	4.28	4.43	-0.188889	0.1088	-0.0677231
262	42	1	3	2	2	1	3.86	4.3	4.28	4.43	-0.188889	0.1088	-0.0677231
263	42	1	3	1	1	1	4.14	4.3	4.28	4.43	-0.188889	0.1088	-0.0677231
264	42	2	4	1	2	1	4	4.6	4.28	4.43	0.111111	0.1088	-0.0677231
265	43	3	4	3	2	1	5	4.9	4.98	4.9	-0.08	0.5788	0.632277
266	43	2	3	4	2	1	5	5	4.98	4.9	0.02	0.5788	0.632277
267	43	2	4	4	2	1	5	5	4.98	4.9	0.02	0.5788	0.632277
268	43	2	1	4	2	1	5	5	4.98	4.9	0.02	0.5788	0.632277
269	43	1	1	2	2	1	5	5	4.98	4.9	0.02	0.5788	0.632277
270	44	1	2	2	2	1	4.43	4.6	4.15	4.04	0.4	-0.2812	-0.197723
271	44	3	2	3	1	1	3.71	3.9	4.15	4.04	-0.3	-0.2812	-0.197723
272	44	1	2	4	2	1	4.43	4	4.15	4.04	-0.2	-0.2812	-0.197723
273	44	2	2	4	1	1	4.86	4.2	4.15	4.04	0	-0.2812	-0.197723
274	44	1	4	2	2	1	4.57	4.3	4.15	4.04	0.1	-0.2812	-0.197723
275	44	3	4	2	1	1	4	4.2	4.15	4.04	0	-0.2812	-0.197723
276	45	3	2	4	2	1	4.86	4.5	4.17	4.19	0.0666667	-0.1312	-0.177723
277	45	3	4	2	1	1	4.14	4.4	4.17	4.19	-0.0333333	-0.1312	-0.177723
278	45	3	4	1	1	1	4.57	4.4	4.17	4.19	-0.0333333	-0.1312	-0.177723
279	46	3	1	1	1	3	4.43	4	4.21	4.11	-0.166667	-0.2112	-0.137723
280	46	3	2	1	2	3	4	4	4.21	4.11	-0.166667	-0.2112	-0.137723
281	46	3	4	1	2	3	3.86	4.1	4.21	4.11	-0.0666667	-0.2112	-0.137723
282	46	2	4	2	1	3	4.43	4.3	4.21	4.11	0.133333	-0.2112	-0.137723
283	46	2	3	2	2	3	4.29	4.3	4.21	4.11	0.133333	-0.2112	-0.137723
284	46	3	3	2	1	3	4.29	4.3	4.21	4.11	0.133333	-0.2112	-0.137723
285	47	3	2	1	2	3	3.71	4.1	4.2	4.18	-0.04	-0.1412	-0.147723
286	47	2	3	2	2	3	4.14	4.1	4.2	4.18	-0.04	-0.1412	-0.147723
287	47	1	4	4	1	3	4.29	4.2	4.2	4.18	0.06	-0.1412	-0.147723
288	47	1	4	1	2	3	4.43	3.8	4.2	4.18	-0.34	-0.1412	-0.147723
289	47	3	4	1	1	3	3.86	4.5	4.2	4.18	0.36	-0.1412	-0.147723
290	48	2	3	1	2	4	4.43	4.3	4.21	4.28	0.0333333	-0.0412	-0.137723
291	48	2	4	3	2	4	4.86	4.4	4.21	4.28	0.133333	-0.0412	-0.137723
292	48	3	4	1	2	4	4.29	4.1	4.21	4.28	-0.166667	-0.0412	-0.137723
293	49	4	1	4	1	4	4	4.1	4.17	4.18	-0.0333333	-0.1412	-0.177723
294	49	3	1	2	1	4	4.43	4.2	4.17	4.18	0.0666667	-0.1412	-0.177723
295	49	1	4	1	1	4	4.43	4.3	4.17	4.18	0.166667	-0.1412	-0.177723
296	49	1	4	1	2	4	4.43	3.8	4.17	4.18	-0.333333	-0.1412	-0.177723
297	49	3	3	1	2	4	4.57	4.3	4.17	4.18	0.166667	-0.1412	-0.177723
298	49	3	3	2	1	4	3.71	4.1	4.17	4.18	-0.0333333	-0.1412	-0.177723
299	50	1	3	3	1	4	3.86	4.2	4.27	4.18	-0.0125	-0.1412	-0.0777231
300	50	1	4	1	2	4	3.86	4.3	4.27	4.18	0.0875	-0.1412	-0.0777231
301	50	3	4	1	2	4	4.14	4.1	4.27	4.18	-0.1125	-0.1412	-0.0777231
302	50	3	3	1	2	4	4.43	4.2	4.27	4.18	-0.0125	-0.1412	-0.0777231
303	50	3	3	2	2	4	4.43	4.3	4.27	4.18	0.0875	-0.1412	-0.0777231
304	50	2	4	1	2	4	4.57	4.3	4.27	4.18	0.0875	-0.1412	-0.0777231
305	50	1	4	3	1	4	4.29	4.2	4.27	4.18	-0.0125	-0.1412	-0.0777231
306	50	3	1	1	1	4	4.29	4.1	4.27	4.18	-0.1125	-0.1412	-0.0777231
307	51	1	4	1	1	5	3.71	4.1	3.8	3.78	0.26	-0.5412	-0.547723
308	51	1	3	1	2	5	2	1.7	3.8	3.78	-2.14	-0.5412	-0.547723
309	51	3	3	1	1	5	4	4.6	3.8	3.78	0.76	-0.5412	-0.547723
310	51	1	3	2	2	5	4.14	4.1	3.8	3.78	0.26	-0.5412	-0.547723
311	51	1	1	2	1	5	4.43	4.7	3.8	3.78	0.86	-0.5412	-0.547723
312	52	2	4	4	1	5	4.43	4.2	4.2	4.24	0	-0.0812	-0.147723
313	52	3	4	1	2	5	4.14	4.1	4.2	4.24	-0.1	-0.0812	-0.147723
314	52	1	3	2	1	5	4.57	4.4	4.2	4.24	0.2	-0.0812	-0.147723
315	52	1	4	2	2	5	4	4.1	4.2	4.24	-0.1	-0.0812	-0.147723
316	52	1	3	1	1	5	4	4.3	4.2	4.24	0.1	-0.0812	-0.147723
317	52	3	4	1	2	5	4.29	4	4.2	4.24	-0.2	-0.0812	-0.147723
318	52	3	4	2	1	5	3.57	4.3	4.2	4.24	0.1	-0.0812	-0.147723
319	53	3	1	1	2	5	5	5	4.32	4.27	0.571429	-0.0512	-0.0277231
320	53	1	4	1	2	5	3.86	4.3	4.32	4.27	-0.128571	-0.0512	-0.0277231
321	53	3	3	3	2	5	4.57	4.3	4.32	4.27	-0.128571	-0.0512	-0.0277231
322	53	2	3	1	2	5	4.14	4.6	4.32	4.27	0.171429	-0.0512	-0.0277231
323	53	1	4	2	2	5	4	4.7	4.32	4.27	0.271429	-0.0512	-0.0277231
324	53	1	3	1	2	5	4.29	3.9	4.32	4.27	-0.528571	-0.0512	-0.0277231
325	53	3	4	4	2	5	4.14	4.2	4.32	4.27	-0.228571	-0.0512	-0.0277231
